# Supplementary material for: Computational Tumor Infiltration Phenotypes Enable the Spatial and Genomic Analysis of Immune Infiltration in Colorectal Cancer
Source: Front Oncol. 2021 Mar 15;11:552331. doi: 10.3389/fonc.2021.552331 (PMC8006941; doi:10.3389/fonc.2021.552331)
Supplement: Supplementary file 1 [file Table_7.xlsx]

## Sheet: Sheet 1
PV
