# Supplementary material for: Computational Tumor Infiltration Phenotypes Enable the Spatial and Genomic Analysis of Immune Infiltration in Colorectal Cancer
Source: Front Oncol. 2021 Mar 15;11:552331. doi: 10.3389/fonc.2021.552331 (PMC8006941; doi:10.3389/fonc.2021.552331)
Supplement: Supplementary file 4 [file Data_Sheet_2.ZIP]

Archive with 81 entries (80 files):
- PointPattern_CD8/
- PointPattern_CD8/301258.RDS
- PointPattern_CD8/301259.RDS
- PointPattern_CD8/301260.RDS
- PointPattern_CD8/301261.RDS
- PointPattern_CD8/301262.RDS
- PointPattern_CD8/301263.RDS
- PointPattern_CD8/301264.RDS
- PointPattern_CD8/301265.RDS
- PointPattern_CD8/301268.RDS
- PointPattern_CD8/301269.RDS
- PointPattern_CD8/301270.RDS
- PointPattern_CD8/301271.RDS
- PointPattern_CD8/301273.RDS
- PointPattern_CD8/301275.RDS
- PointPattern_CD8/301276.RDS
- PointPattern_CD8/301278.RDS
- PointPattern_CD8/301279.RDS
- PointPattern_CD8/301280.RDS
- PointPattern_CD8/301281.RDS
- PointPattern_CD8/301282.RDS
- PointPattern_CD8/301283.RDS
- PointPattern_CD8/301284.RDS
- PointPattern_CD8/301285.RDS
- PointPattern_CD8/301286.RDS
- PointPattern_CD8/301287.RDS
- PointPattern_CD8/301289.RDS
- PointPattern_CD8/301290.RDS
- PointPattern_CD8/301291.RDS
- PointPattern_CD8/301292.RDS
- PointPattern_CD8/301293.RDS
- PointPattern_CD8/301294.RDS
- PointPattern_CD8/301295.RDS
- PointPattern_CD8/301296.RDS
- PointPattern_CD8/301297.RDS
- PointPattern_CD8/301298.RDS
- PointPattern_CD8/301299.RDS
- PointPattern_CD8/301300.RDS
- PointPattern_CD8/301301.RDS
- PointPattern_CD8/301302.RDS
- PointPattern_CD8/301303.RDS
- PointPattern_CD8/301304.RDS
- PointPattern_CD8/301306.RDS
- PointPattern_CD8/301307.RDS
- PointPattern_CD8/301308.RDS
- PointPattern_CD8/301309.RDS
- PointPattern_CD8/301310.RDS
- PointPattern_CD8/301311.RDS
- PointPattern_CD8/301312.RDS
- PointPattern_CD8/301313.RDS
- PointPattern_CD8/301314.RDS
- PointPattern_CD8/301315.RDS
- PointPattern_CD8/301316.RDS
- PointPattern_CD8/301317.RDS
- PointPattern_CD8/301318.RDS
- PointPattern_CD8/301319.RDS
- PointPattern_CD8/301321.RDS
- PointPattern_CD8/301322.RDS
- PointPattern_CD8/301323.RDS
- PointPattern_CD8/301324.RDS
- PointPattern_CD8/301325.RDS
- PointPattern_CD8/301326.RDS
- PointPattern_CD8/301327.RDS
- PointPattern_CD8/301328.RDS
- PointPattern_CD8/301329.RDS
- PointPattern_CD8/301330.RDS
- PointPattern_CD8/301331.RDS
- PointPattern_CD8/301332.RDS
- PointPattern_CD8/301333.RDS
- PointPattern_CD8/301334.RDS
- PointPattern_CD8/301335.RDS
- PointPattern_CD8/301336.RDS
- PointPattern_CD8/301337.RDS
- PointPattern_CD8/301338.RDS
- PointPattern_CD8/301339.RDS
- PointPattern_CD8/301340.RDS
- PointPattern_CD8/301341.RDS
- PointPattern_CD8/301342.RDS
- PointPattern_CD8/301343.RDS
- PointPattern_CD8/301345.RDS
- PointPattern_CD8/301346.RDS
