# Supplementary material for: Computational Tumor Infiltration Phenotypes Enable the Spatial and Genomic Analysis of Immune Infiltration in Colorectal Cancer
Source: Front Oncol. 2021 Mar 15;11:552331. doi: 10.3389/fonc.2021.552331 (PMC8006941; doi:10.3389/fonc.2021.552331)
Supplement: Supplementary file 5 [file Data_Sheet_3.ZIP]

Archive with 81 entries (80 files):
- PointPattern_CD4/
- PointPattern_CD4/301258.RDS
- PointPattern_CD4/301259.RDS
- PointPattern_CD4/301260.RDS
- PointPattern_CD4/301261.RDS
- PointPattern_CD4/301262.RDS
- PointPattern_CD4/301263.RDS
- PointPattern_CD4/301264.RDS
- PointPattern_CD4/301265.RDS
- PointPattern_CD4/301268.RDS
- PointPattern_CD4/301269.RDS
- PointPattern_CD4/301270.RDS
- PointPattern_CD4/301271.RDS
- PointPattern_CD4/301273.RDS
- PointPattern_CD4/301275.RDS
- PointPattern_CD4/301276.RDS
- PointPattern_CD4/301278.RDS
- PointPattern_CD4/301279.RDS
- PointPattern_CD4/301280.RDS
- PointPattern_CD4/301281.RDS
- PointPattern_CD4/301282.RDS
- PointPattern_CD4/301283.RDS
- PointPattern_CD4/301284.RDS
- PointPattern_CD4/301285.RDS
- PointPattern_CD4/301286.RDS
- PointPattern_CD4/301287.RDS
- PointPattern_CD4/301289.RDS
- PointPattern_CD4/301290.RDS
- PointPattern_CD4/301291.RDS
- PointPattern_CD4/301292.RDS
- PointPattern_CD4/301293.RDS
- PointPattern_CD4/301294.RDS
- PointPattern_CD4/301295.RDS
- PointPattern_CD4/301296.RDS
- PointPattern_CD4/301297.RDS
- PointPattern_CD4/301298.RDS
- PointPattern_CD4/301299.RDS
- PointPattern_CD4/301300.RDS
- PointPattern_CD4/301301.RDS
- PointPattern_CD4/301302.RDS
- PointPattern_CD4/301303.RDS
- PointPattern_CD4/301304.RDS
- PointPattern_CD4/301306.RDS
- PointPattern_CD4/301307.RDS
- PointPattern_CD4/301308.RDS
- PointPattern_CD4/301309.RDS
- PointPattern_CD4/301310.RDS
- PointPattern_CD4/301311.RDS
- PointPattern_CD4/301312.RDS
- PointPattern_CD4/301313.RDS
- PointPattern_CD4/301314.RDS
- PointPattern_CD4/301315.RDS
- PointPattern_CD4/301316.RDS
- PointPattern_CD4/301317.RDS
- PointPattern_CD4/301318.RDS
- PointPattern_CD4/301319.RDS
- PointPattern_CD4/301321.RDS
- PointPattern_CD4/301322.RDS
- PointPattern_CD4/301323.RDS
- PointPattern_CD4/301324.RDS
- PointPattern_CD4/301325.RDS
- PointPattern_CD4/301326.RDS
- PointPattern_CD4/301327.RDS
- PointPattern_CD4/301328.RDS
- PointPattern_CD4/301329.RDS
- PointPattern_CD4/301330.RDS
- PointPattern_CD4/301331.RDS
- PointPattern_CD4/301332.RDS
- PointPattern_CD4/301333.RDS
- PointPattern_CD4/301334.RDS
- PointPattern_CD4/301335.RDS
- PointPattern_CD4/301336.RDS
- PointPattern_CD4/301337.RDS
- PointPattern_CD4/301338.RDS
- PointPattern_CD4/301339.RDS
- PointPattern_CD4/301340.RDS
- PointPattern_CD4/301341.RDS
- PointPattern_CD4/301342.RDS
- PointPattern_CD4/301343.RDS
- PointPattern_CD4/301345.RDS
- PointPattern_CD4/301346.RDS
