# Supplementary material for: Computational Tumor Infiltration Phenotypes Enable the Spatial and Genomic Analysis of Immune Infiltration in Colorectal Cancer
Source: Front Oncol. 2021 Mar 15;11:552331. doi: 10.3389/fonc.2021.552331 (PMC8006941; doi:10.3389/fonc.2021.552331)
Supplement: Supplementary file 6 [file Data_Sheet_4.ZIP]

Archive with 41 entries (40 files):
- PointPattern_tumor_1/
- PointPattern_tumor_1/301258.RDS
- PointPattern_tumor_1/301259.RDS
- PointPattern_tumor_1/301260.RDS
- PointPattern_tumor_1/301261.RDS
- PointPattern_tumor_1/301262.RDS
- PointPattern_tumor_1/301263.RDS
- PointPattern_tumor_1/301264.RDS
- PointPattern_tumor_1/301265.RDS
- PointPattern_tumor_1/301268.RDS
- PointPattern_tumor_1/301269.RDS
- PointPattern_tumor_1/301270.RDS
- PointPattern_tumor_1/301271.RDS
- PointPattern_tumor_1/301273.RDS
- PointPattern_tumor_1/301275.RDS
- PointPattern_tumor_1/301276.RDS
- PointPattern_tumor_1/301278.RDS
- PointPattern_tumor_1/301279.RDS
- PointPattern_tumor_1/301280.RDS
- PointPattern_tumor_1/301281.RDS
- PointPattern_tumor_1/301282.RDS
- PointPattern_tumor_1/301283.RDS
- PointPattern_tumor_1/301284.RDS
- PointPattern_tumor_1/301285.RDS
- PointPattern_tumor_1/301286.RDS
- PointPattern_tumor_1/301287.RDS
- PointPattern_tumor_1/301289.RDS
- PointPattern_tumor_1/301290.RDS
- PointPattern_tumor_1/301291.RDS
- PointPattern_tumor_1/301292.RDS
- PointPattern_tumor_1/301293.RDS
- PointPattern_tumor_1/301294.RDS
- PointPattern_tumor_1/301295.RDS
- PointPattern_tumor_1/301296.RDS
- PointPattern_tumor_1/301297.RDS
- PointPattern_tumor_1/301298.RDS
- PointPattern_tumor_1/301299.RDS
- PointPattern_tumor_1/301300.RDS
- PointPattern_tumor_1/301301.RDS
- PointPattern_tumor_1/301302.RDS
- PointPattern_tumor_1/301303.RDS
