# Supplementary material for: Computational Tumor Infiltration Phenotypes Enable the Spatial and Genomic Analysis of Immune Infiltration in Colorectal Cancer
Source: Front Oncol. 2021 Mar 15;11:552331. doi: 10.3389/fonc.2021.552331 (PMC8006941; doi:10.3389/fonc.2021.552331)
Supplement: Supplementary file 7 [file Data_Sheet_5.ZIP]

Archive with 41 entries (40 files):
- PointPattern_tumor_2/
- PointPattern_tumor_2/301304.RDS
- PointPattern_tumor_2/301306.RDS
- PointPattern_tumor_2/301307.RDS
- PointPattern_tumor_2/301308.RDS
- PointPattern_tumor_2/301309.RDS
- PointPattern_tumor_2/301310.RDS
- PointPattern_tumor_2/301311.RDS
- PointPattern_tumor_2/301312.RDS
- PointPattern_tumor_2/301313.RDS
- PointPattern_tumor_2/301314.RDS
- PointPattern_tumor_2/301315.RDS
- PointPattern_tumor_2/301316.RDS
- PointPattern_tumor_2/301317.RDS
- PointPattern_tumor_2/301318.RDS
- PointPattern_tumor_2/301319.RDS
- PointPattern_tumor_2/301321.RDS
- PointPattern_tumor_2/301322.RDS
- PointPattern_tumor_2/301323.RDS
- PointPattern_tumor_2/301324.RDS
- PointPattern_tumor_2/301325.RDS
- PointPattern_tumor_2/301326.RDS
- PointPattern_tumor_2/301327.RDS
- PointPattern_tumor_2/301328.RDS
- PointPattern_tumor_2/301329.RDS
- PointPattern_tumor_2/301330.RDS
- PointPattern_tumor_2/301331.RDS
- PointPattern_tumor_2/301332.RDS
- PointPattern_tumor_2/301333.RDS
- PointPattern_tumor_2/301334.RDS
- PointPattern_tumor_2/301335.RDS
- PointPattern_tumor_2/301336.RDS
- PointPattern_tumor_2/301337.RDS
- PointPattern_tumor_2/301338.RDS
- PointPattern_tumor_2/301339.RDS
- PointPattern_tumor_2/301340.RDS
- PointPattern_tumor_2/301341.RDS
- PointPattern_tumor_2/301342.RDS
- PointPattern_tumor_2/301343.RDS
- PointPattern_tumor_2/301345.RDS
- PointPattern_tumor_2/301346.RDS
