# Supplementary material for: Computational Tumor Infiltration Phenotypes Enable the Spatial and Genomic Analysis of Immune Infiltration in Colorectal Cancer
Source: Front Oncol. 2021 Mar 15;11:552331. doi: 10.3389/fonc.2021.552331 (PMC8006941; doi:10.3389/fonc.2021.552331)
Supplement: Supplementary file 8 [file Data_Sheet_6.ZIP]

Archive with 11 entries (7 files):
- Scripts/
- Scripts/calculateTumorInfiltrationPhenotype.pdf
- Scripts/calculateTumorInfiltrationPhenotype.Rmd
- Scripts/calculate_TIP.R
- Scripts/fusedLasso_penalized.RDS
- Scripts/PointPattern_CD4/
- Scripts/PointPattern_CD4/301258.RDS
- Scripts/PointPattern_CD8/
- Scripts/PointPattern_CD8/301258.RDS
- Scripts/PointPattern_tumor/
- Scripts/PointPattern_tumor/301258.RDS
