# Supplementary material for: Computational Tumor Infiltration Phenotypes Enable the Spatial and Genomic Analysis of Immune Infiltration in Colorectal Cancer
Source: Front Oncol. 2021 Mar 15;11:552331. doi: 10.3389/fonc.2021.552331 (PMC8006941; doi:10.3389/fonc.2021.552331)
Supplement: Supplementary file 8 [file Data_Sheet_6.ZIP › Scripts/calculateTumorInfiltrationPhenotype.Rmd]

---
title: "Calculate Tumor Infiltration Phenotypes"
author: "Henrik Failmezger"
date: "20 01 2020"
output: pdf_document
---

```{r setup, include=FALSE}
knitr::opts_chunk$set(echo = TRUE)
```

## Process point pattern

Calculate Tumor Infiltration Phenotypes (TIPs) from point patterns of tumor and immune cells.

Load the required libraries:

```{r libraries,message=FALSE}
rm(list = ls())
library(tidyverse)
library(spatstat) 
library(penalized)
library(pracma)
library(caret)
```

Define the input paths:

```{r paths,message=FALSE}
# Set the working directory to the folder Scripts
pathToFolder=getwd()
#
pathToInputPP_CD8=file.path(pathToFolder,"PointPattern_CD8")
pathToInputPP_CD4=file.path(pathToFolder,"PointPattern_CD4")
pathToInputPP_tumor=file.path(pathToFolder,"PointPattern_tumor")
#
pathToInputModel=pathToFolder
#
```
Load the fused regression model for classification:

```{r model,message=FALSE}
list_model=readRDS(file.path(pathToInputModel,"fusedLasso_penalized.RDS"))
model_flr=list_model$model
normParam= list_model$normParam
```
Define the parameters for classification:
```{r parameters,message=FALSE}
paramRlow=1
paramR=338
windowSize=50
M_FROM="t"
M_TO="CD8"
image_id=301258
```
Load the script:
```{r file,message=FALSE}
source(file.path(pathToFolder,"calculate_TIP.R"))
```
Compute tumor infiltration phenotype:
```{r TIP,message=FALSE}
TIP_image=compute_TIP(image_id,pathToInputPP_CD8,pathToInputPP_tumor,pathToInputPP_CD4,M_FROM,
M_TO,paramR,paramRlow,model_flr,normParam)
```

Plot the TIP-map:
```{r plot}
plot(TIP_image$shiftsRatios[[1]]$tesselationShifted,do.col=T,main="")
```
