# Supplementary material for: Computational Tumor Infiltration Phenotypes Enable the Spatial and Genomic Analysis of Immune Infiltration in Colorectal Cancer
Source: Front Oncol. 2021 Mar 15;11:552331. doi: 10.3389/fonc.2021.552331 (PMC8006941; doi:10.3389/fonc.2021.552331)
Supplement: Supplementary file 8 [file Data_Sheet_6.ZIP › Scripts/calculate_TIP.R]

## Scores
compute_TIP <- function(image_id,inputFolder_CD8,inputFolder_tumor,inputFolder_CD4,M_FROM,M_TO,paramR,paramRlow,model_flr,normParam) {
  #
  spatial_data_CD8=readRDS(file.path(inputFolder_CD8,paste0(image_id,".RDS")))
  spatial_data_CD4=readRDS(file.path(inputFolder_CD4,paste0(image_id,".RDS")))
  spatial_data_tumor=readRDS(file.path(inputFolder_tumor,paste0(image_id,".RDS")))
  #
  img_io_CD8=spatial_data_CD8$img_io_CD8
  tesselationHoles=spatial_data_CD8$tesselationHoles
  areaHex=spatial_data_CD8$areaHex
  tesselation=spatial_data_CD8$tesselation
  shift_scale=spatial_data_CD8$shift_scale
  image_scale_conversion=spatial_data_CD8$image_scale_conversion
  ############################
  img_io=superimpose(img_io_CD8,spatial_data_tumor$img_io_tumor,W=img_io_CD8$window)
  img_io=superimpose(img_io,spatial_data_CD4$img_io_CD4,W=img_io$window)
  #####
  ###
  shiftsX=c(0,shift_scale,0, -shift_scale,000)
  shiftsY=c(0,0  ,shift_scale,0,-shift_scale)
  shiftCounter=1
  shiftsRatiosN=list()
  #
  ratioDesertedAll=c()
  ratioInflamedAll=c()
  ratioExcludedAll=c()
  #
  numDesertedAll=c()
  numInflamedAll=c()
  numExcludedAll=c()
  #
  #
  # #####################Get holes #############################################
  tessHoles=quadratcount(img_io,tess=tesselationHoles)
  tesselationHolesN=tesselationHoles[tessHoles<3]
  #
  #############################################################################
  #
  for (shiftV in 1:length(shiftsX)){
    translationVector=c(shiftsX[shiftV],shiftsY[shiftV])
    tesselationShifted=tesselation
    for(tileC in 1:tesselationShifted$n){
      shiftedtTile=tesselationShifted$tiles[[tileC]]
      shiftedtTile=spatstat::shift(shiftedtTile,translationVector)
      tesselationShifted$tiles[[tileC]]=shiftedtTile
    }  
    marks(tesselationShifted)=rep(NA,tesselationShifted$n)
    tesselList=list()
    tilesTess= tiles(tesselationShifted)
    #
    marksTesseletionNew=marks(tesselationShifted)
    #  
    thresholdIntensity_M_TO=5
    #
    thresholdIntensity_M_FROM=5
    #
    lymThreshold=5
    for(tileC in 1:tesselationShifted$n){
      ####
      ppTileOld=img_io[tesselationShifted$tiles[[tileC]]]
      windowsT=ppTileOld$window
      windowsT$bdr$x[2]
      #print(paste0("Shift: ",shiftV," Tile: ",tileC))
      if(sum(marks(ppTileOld) %in% c(M_TO,M_FROM))==0){
        next
      }
      #################
      rectangleX=floor(ppTileOld$window$xrange[1])
      rectangleY=floor(ppTileOld$window$yrange[1])
      #
      rectangleWidth=ceil(ppTileOld$window$xrange[2]-ppTileOld$window$xrange[1])
      rectangleHeight=ceil(ppTileOld$window$yrange[2]-ppTileOld$window$yrange[1])                                                                 
      #
      #################
      tileAct=tesselationShifted$tiles[[tileC]]
      #################
      outExtracted = tryCatch({
        tilesInt=tesselationHolesN[tileAct]
        TRUE
      }, warning = function(warning_condition) {
        return(TRUE)
      }, error = function(error_condition) {
        return(FALSE)
      }, finally={
        #print("cleanup")
      })
      #####
      areaHexEmptySpace=(3*sqrt(3)*windowSize*windowSize)/2
      #
      if(outExtracted){
        if((round(area(tileAct)) - round(area(tilesInt)))<areaHexEmptySpace){ #no occupied tiles left
          outExtracted=F
        }
      }
      if(outExtracted){
        i=1
        listCords=list()
        for(bdrI in 1:length(tileAct$bdry)){
          if(!is.null(tileAct$bdry)){
            listCords[[i]]=list(x=tileAct$bdry[[bdrI]]$x,y=tileAct$bdry[[bdrI]]$y)
            i=i+1
          }
        }
        for(tileHole in tilesInt$tiles){
          if(!is.null(tileHole$bdry)){
            listCords[[i]]=list(x=rev(tileHole$bdry[[1]]$x),y=rev(tileHole$bdry[[1]]$y))
            i=i+1
          }
          
        }
        ho=owin(poly=listCords)
        #
        #
      }else{
        ho=tileAct
      }
      ppTile=img_io[ho]
      #
      if(sum(marks(ppTile)==M_TO) >thresholdIntensity_M_TO & sum(marks(ppTile)==M_FROM)>thresholdIntensity_M_FROM & area.owin(tesselationShifted$tiles[[tileC]])>areaHex/4){
        img_io_um_tile <-
          ppTile %>%
          spatstat::rescale(s=image_scale_conversion)
        #
        #
        #####
        L_tile = Lcross(
          X=img_io_um_tile, 
          i=M_FROM, 
          j=M_TO, 
          r=0:375
        )
        ####
        r=0:375
        features=L_tile$iso[r >= paramRlow & r <= paramR] - L_tile$theo[r >= paramRlow & r <= paramR]
        #
        ####
        if(length(which(is.na(features)))==0){
          featuresDF=rbind(features,features,features)
          colnames(featuresDF)=1:dim(featuresDF)[2]
          #
          normData=predict(normParam,featuresDF)
          classV=predict(model_flr,normData)
          #
          if(classV[1]>0.5){
            classTile="Inflamed"
          }else{
            classTile="Excluded"
          }
          classTile=as.character(classTile)
        }else{
          classTile="nW"
        }
        ####
        marksTesseletionNew$marks[tileC]=as.character(classTile[1])
        #
        l=list(L_function_tile=L_tile,L_tile=L_tile,tileWindow=tesselationShifted$tiles[[tileC]], ppTile=ppTile)
      }else{
        if(sum(marks(ppTile)==M_FROM)>thresholdIntensity_M_FROM & sum(marks(ppTile)==M_TO) <=thresholdIntensity_M_TO & area.owin(tesselationShifted$tiles[[tileC]])>areaHex/4){ #deserted
          marksTesseletionNew$marks[tileC]="Deserted"
        }
        l=list(L_tile=NaN,tileWindow=tesselationShifted$tiles[[tileC]], ppTile=ppTile)
      }
      tesselList[[names(tilesTess)[tileC]]]=l
      tesselCounter=tileC+1
      #
      #
      #
    }
    marksTesseletionNew$marks[marksTesseletionNew$marks=="nW"]=NA
    marks(tesselationShifted)=marksTesseletionNew
    #
    #
    numDeserted=length(which(marks(tesselationShifted)$marks=="Deserted"))
    numInflamed=length(which(marks(tesselationShifted)$marks=="Inflamed"))
    numExcluded=length(which(marks(tesselationShifted)$marks=="Excluded"))
    #
    numDesertedAll=c(numDesertedAll,length(which(marks(tesselationShifted)$marks=="Deserted")))
    numInflamedAll=c(numInflamedAll,length(which(marks(tesselationShifted)$marks=="Inflamed")))
    numExcludedAll=c(numExcludedAll,length(which(marks(tesselationShifted)$marks=="Excluded")))
    #
    #
    #
    #
    shiftsRatiosN[[paste0("shiftX_",shiftsX[shiftV],"_Y_",shiftsY[shiftV])]]=list(numDeserted=numDeserted, numInflamed=numInflamed, numExcluded=numExcluded,tesselationShifted=tesselationShifted,tesselList=tesselList)
    shiftCounter=shiftCounter+1
  }
  #
  ratioInflamed=mean(numInflamedAll/(numInflamedAll+numExcludedAll))
  ratioExcluded=mean(numExcludedAll/(numInflamedAll+numExcludedAll))
  #
  
  #
  list(ratioInflamed=ratioInflamed,
       ratioExcluded=ratioExcluded,shiftsRatios=shiftsRatiosN)
}
